# Supplementary material for: Discovery and Validation of Key Biomarkers Based on Immune Infiltrates in Alzheimer’s Disease
Source: Front Genet. 2021 Jul 1;12:658323. doi: 10.3389/fgene.2021.658323 (PMC8281057; doi:10.3389/fgene.2021.658323)
Supplement: Supplementary Table 1 — Convergent functional genomic (CFG) ranking for target genes. 1. eQTL: expression of target gene is regulated by AD genetic variants (genetic variants: IGAP GWAS P-val < 1E-3; eQTL: P-val < 1E-3); 2. GWAS: IGAP P-val < 1E-3; 3. Early_DEG: target gene is differentially expressed in AD mouse models before AD pathology emergence; 4. CFG: total CFG score of target gene, 1 CFG point is added if any of above evidence is significant, CFG point ranges from 0 to 5. [file Table_1.XLSX]

## Sheet: Sheet1
	Convergent functional genomic (CFG) ranking for target genes
	Gene	eQTL	GWAS	Early_DEG	CFG
	ABCA2	3	0	yes	2
	CREBRF	NA	0	NA	0
	CD72	4	0	NA	1
	CETN2	0	NA	yes	1
	KCNG1	0	0	NA	0
	NDUFA2	0	0	NA	0
	RPL36AL	1	0	yes	3
	1.eQTL: expression of target gene is regulated by AD genetic variants (genetic variants: IGAP GWAS P-val < 1E-3; eQTL: P-val < 1E-3); 2.GWAS: IGAP P-val < 1E-3; 3.Early_DEG: target gene is differentially expressed in AD mouse models before AD pathology emergence; 4.CFG: total CFG score of target gene, 1 CFG point is added if any of above evidence is significant, CFG point ranges from 0 to 5.
